# Supplementary material for: Naturalized Dyes: A New Opportunity for the Wood Coloring
Source: Polymers (Basel). 2023 Sep 1;15(17):3632. doi: 10.3390/polym15173632 (PMC10490190; doi:10.3390/polym15173632)
Supplement: Supplementary file 1 [file polymers-15-03632-s001.zip]

Archive with 1 entries (1 files):
- polymers-2528949-supplementary.pdf
